# Supplementary material for: Acetylation-induced degradation of ECHS1 enhances BCAA accumulation and proliferation in KRAS-mutant colorectal cancer
Source: J Exp Clin Cancer Res. 2025 May 28;44:164. doi: 10.1186/s13046-025-03399-3 (PMC12117712; doi:10.1186/s13046-025-03399-3)
Supplement: Supplementary file 6 — Supplementary Material 6 [file 13046_2025_3399_MOESM6_ESM.xlsx]

## Sheet: Sheet1
Patient_id	age	sex	Location	KRAS condition
Patient01	55	male	升结肠癌	WT
Patient02	63	male	降结肠癌	G12D
Patient03	50	female	横结肠癌	G13D
Patient04	66	female	升结肠癌	G12V
Patient05	59	male	降结肠癌	Q61H
Patient06	67	female	横结肠癌	WT
Patient07	70	female	直肠癌	G12C
Patient08	62	male	降结肠癌	G13R
Patient09	57	male	升结肠癌	WT
Patient10	61	male	横结肠癌	G12D
Patient11	68	male	直肠癌	G12D
Patient12	53	male	降结肠癌	G12A

## Sheet: Sheet2
ID号码	年龄	性别	身高cm	体重kg	BMI	手术日期	浸润层次	肿瘤分化	病理T	病理N	病理M	分期	Kras Condition
Patient01	34	女	163	60	22.5827	2023-12-06	浆膜层	低分化	T4	N0	M0	ⅡB	WT
Patient02	46	女	162	70	26.6728	2023-12-03	浆膜层	中分化	T4	N0	M0	ⅡB	G12D
Patient03	59	女	154	56	23.6128	2023-12-04	粘膜下	中分化	T1	N0	M0	Ⅰ	G13D
Patient04	21	男	168	64	22.6757	2023-12-09	浆膜外浸润	中分化	T4	N0	M0	ⅡB	G12V
Patient05	46	男	178	90	28.4055	2023-12-09	浆膜层	中分化	T4	N0	M0	ⅡB	G13R
Patient06	26	女	160	48	18.75	2023-12-10	浆膜层	低分化	T4	N1	M0	ⅢB	WT
Patient07	41	女	150	57	25.3333	2023-12-11	浆膜层	高分化	T4	N1	M1	Ⅳ	G12C
Patient08	55	男	165	53	19.4674	2023-12-12	浆膜层	中分化	T3	N1	M0	ⅢB	G13R
Patient09	65	女	160	62	24.2188	2023-12-11	浆膜层	中分化	T4	N0	M0	ⅡB	WT
Patient10	43	女	157	62	25.1532	2023-12-11	浆膜层	中分化	T4	N0	M0	ⅡB	G12D
Patient11	64	男	170	62	21.4533	2023-12-12	浆膜层	高分化	T4	N0	M1	Ⅳ	G12D
Patient12	49	女	153	44	18.7962	2023-12-16	浆膜层	高-中分化	T4	N0	M0	ⅡB	G12A

## Sheet: Sheet3
ID Number	Age	Gender	Height (cm)	Weight (kg)	BMI	Surgery Date	Infiltration Depth	Tumor Differentiation	Pathological T	Pathological N	Pathological M	Stage	KRAS Condition
Patient01	59	Female	160	62	24.22	2023-12-06	Serosal Layer	Poorly Differentiated	T4	N0	M0	IIB	WT
Patient02	26	Female	153	44	18.8	2023-12-03	Serosal Layer	Moderately Differentiated	T4	N0	M0	IIB	G12D
Patient03	41	Female	162	70	26.67	2023-12-04	Submucosal Layer	Moderately Differentiated	T1	N0	M0	I	G13D
Patient04	43	Female	168	64	22.68	2023-12-09	Extracellular Serosal Invasion	Moderately Differentiated	T4	N0	M0	IIB	WT
Patient05	64	Male	160	48	18.75	2023-12-09	Serosal Layer	Moderately Differentiated	T4	N0	M0	IIB	WT
Patient06	55	Male	154	56	23.61	2023-12-10	Serosal Layer	Poorly Differentiated	T4	N1	M0	IIIB	WT
Patient07	21	Male	165	53	19.47	2023-12-11	Serosal Layer	Well Differentiated	T4	N1	M1	IV	WT
Patient08	46	Female	150	57	25.33	2023-12-12	Serosal Layer	Moderately Differentiated	T3	N1	M0	IIIB	G13R
Patient09	49	Female	157	62	25.15	2023-12-11	Serosal Layer	Moderately Differentiated	T4	N0	M0	IIB	WT
Patient10	46	Male	178	90	28.41	2023-12-11	Serosal Layer	Moderately Differentiated	T4	N0	M0	IIB	G12D
Patient11	34	Female	170	62	21.45	2023-12-12	Serosal Layer	Well Differentiated	T4	N0	M1	IV	WT
Patient12	65	Female	163	60	22.58	2023-12-16	Serosal Layer	Moderately to Well Differentiated	T4	N0	M0	IIB	WT

## Sheet: Sheet4
ID Number	Age	Gender	Height (cm)	Weight (kg)	BMI	Infiltration Depth	Tumor Differentiation
Patient06	59	Female	160	62	24.22	Serosal Layer	Moderately Differentiated
Patient01	26	Female	153	44	18.8	Submucosal Layer	Moderately Differentiated
Patient10	41	Female	162	70	26.67	Serosal Layer	Well Differentiated
Patient03	43	Female	168	64	22.68	Serosal Layer	Moderately Differentiated
Patient09	64	Male	160	48	18.75	Serosal Layer	Poorly Differentiated
Patient04	55	Male	154	56	23.61	Serosal Layer	Moderately Differentiated
Patient08	21	Male	165	53	19.47	Extracellular Serosal Invasion	Moderately Differentiated
Patient11	46	Female	150	57	25.33	Serosal Layer	Well Differentiated
Patient07	49	Female	157	62	25.15	Serosal Layer	Moderately to Well Differentiated
Patient02	46	Male	178	90	28.41	Serosal Layer	Moderately Differentiated
Patient05	34	Female	170	62	21.45	Serosal Layer	Well Differentiated
Patient12	65	Female	163	60	22.58	Serosal Layer	Poorly Differentiated
