# Supplementary material for: Acetylation-induced degradation of ECHS1 enhances BCAA accumulation and proliferation in KRAS-mutant colorectal cancer
Source: J Exp Clin Cancer Res. 2025 May 28;44:164. doi: 10.1186/s13046-025-03399-3 (PMC12117712; doi:10.1186/s13046-025-03399-3)
Supplement: Supplementary file 7 — Supplementary Material 7 [file 13046_2025_3399_MOESM7_ESM.xlsx]

## Sheet: Sheet1
L-Amino Acid Rodent Diet based on Teklad 7002
CAT No.D18053002
Storage conditions: -20°C, keep dry.
Ingredient	The unit calorific value （kcal/g)		Weight （gram)	Heat （kcal)
L-Alanine	4	4	12.38	50
L-Arginine	4	4	27.5	110
L-Aspartic Acid	4	4	20.63	83
L-Cystine	4	4	5.5	22
L-Glutamic Acid	4	4	37.13	149
Glycine	4	4	38.5	154
L-Histidine-HCl-H2O	4	4	8.25	33
L-Isoleucine	4	4	17.88	72
L-Leucine	4	4	31.63	127
L-Lysine-HCl	4	4	24.75	99
L-Methionine	4	4	6.88	28
L-Phenylalanine	4	4	17.88	72
L-Proline	4	4	17.88	72
L-Serine	4	4	15.13	61
L-Threonine	4	4	15.13	61
L-Tryptophan	4	4	5.5	22
L-Tyrosine	4	4	12.38	50
L-Valine	4	4	23.38	94
The total amount of amino acids			338.31	1353
Sucrose	4	4	0	0
Dyetrose	4	4	100	400
Cornstarch	4	4	386	1544
Soybean Oil	9	9	25	225
Lard	9	9	55	495
Cellulose	0	0	40	0
Mineral Mix #210088	0	0	10	0
Sodium Bicarbonate	0	0	3.5	0
Calcium Carbonate	0		5.5	0
Dicalcium Phosphate	0		13	0
Potassium Citrate H2O	0		16.5	0
Vitamin Mix # 300050	4		10	40
Choline Bitartrate	0		2	0
Cholesterol	0		0.782	0
Yellow Dye	0		0.05	0
		Total 1005.642 4057
	gm%		kcal%
Protein	33.6		33
Carbohydrate	49.3		49
Fat	8		18
kcal/gm	4.03
