# Supplementary material for: Acetylation-induced degradation of ECHS1 enhances BCAA accumulation and proliferation in KRAS-mutant colorectal cancer
Source: J Exp Clin Cancer Res. 2025 May 28;44:164. doi: 10.1186/s13046-025-03399-3 (PMC12117712; doi:10.1186/s13046-025-03399-3)
Supplement: Supplementary file 9 — Supplementary Material 9 [file 13046_2025_3399_MOESM9_ESM.xlsx]

## Sheet: Sheet1
Group (Subcutaneous Tumor Model in Balb/c Nude)	n	Weight Change (%)				Diarrhea Incidence	Other Observations
HCT116		Day 0	Day 7	Day 14	Day 21
Control Diet(CD)	5	100	103.8 ± 2.5	111.5 ± 3.5	126.4 ± 3.9	0/5	None
BCAA-Restricted Diet(BRD)	5	100	106.1 ± 4.2	113.8 ± 4.2	127.1 ± 5.1	0/5	None
CT26
Control Diet(CD)	5	100	103.4 ± 2.7	109.0 ± 3.8	124.2 ± 3.9	0/5	None
BCAA-Restricted Diet(BRD)	5	100	104.5 ± 5.1	110.1 ± 1.9	123.7 ± 3.5	0/5	None
HT29
Control Diet(CD)	5	100	105.1 ± 3.2	109.7 ± 2.9	125.8 ± 3.1	0/5	None
BCAA-Restricted Diet(BRD)	5	100	104.1 ± 4.8	108.7 ± 2.6	124.6 ± 3.1	0/5	None
MC38
Control Diet(CD)	5	100	105.5 ± 2.7	109.8 ± 3.9	123.5 ± 4.8	0/5	None
BCAA-Restricted Diet(BRD)	5	100	104.1 ± 4.3	110.6 ± 2.2	125.7 ± 1.7	0/5	None
