# Supplementary material for: Acetylation-induced degradation of ECHS1 enhances BCAA accumulation and proliferation in KRAS-mutant colorectal cancer
Source: J Exp Clin Cancer Res. 2025 May 28;44:164. doi: 10.1186/s13046-025-03399-3 (PMC12117712; doi:10.1186/s13046-025-03399-3)
Supplement: Supplementary file 10 — Supplementary Material 10 [file 13046_2025_3399_MOESM10_ESM.xlsx]

## Sheet: Sheet1
Group	n	Weight Change (%)				Diarrhea Incidence	Other Observations
		Day 0	Day 7	Day 14	Day 21
Control Diet + PBS (CD+PBS)	5	100	102.6 ± 3.0	110.6 ± 4.6	117.2 ± 4.3	0/5	None
BCAA-Restricted Diet + PBS (BRD+PBS)	5	100	105.0 ± 4.2	109.8 ± 2.0	118.4 ± 4.5	0/5	None
Control Diet + MRTX1133 (CD+MRTX1133)	5	100	103.0 ± 3.5	109.6 ± 2.5	117.8 ± 4.0	0/5	None
BCAA-Restricted Diet + MRTX1133 (BRD+MRTX1133)	5	100	104.0 ± 3.3	109.4 ± 3.8	115.6 ± 7.1	0/5	None
