# Supplementary material for: Acetylation-induced degradation of ECHS1 enhances BCAA accumulation and proliferation in KRAS-mutant colorectal cancer
Source: J Exp Clin Cancer Res. 2025 May 28;44:164. doi: 10.1186/s13046-025-03399-3 (PMC12117712; doi:10.1186/s13046-025-03399-3)
Supplement: Supplementary file 11 — Supplementary Material 11 [file 13046_2025_3399_MOESM11_ESM.xlsx]

## Sheet: Sheet1
Group	n	Weight Change (%)				Diarrhea Incidence	Other Observations
		Day 0	Day 7	Day 14	Day 21
Control Diet + PBS (CD+PBS)	5	100	102.2 ± 2.6	110.6 ± 4.0	125.8 ± 4.2	0/5	None
BCAA-Restricted Diet + PBS (BRD+PBS)	5	100	105.0 ± 3.9	112.6 ± 3.8	123.2 ± 4.9	0/5	None
Control Diet + Bevacizumab (CD+Beva)	5	100	104.4 ± 2.9	110.0 ± 4.2	122.2 ± 4.6	0/5	None
BCAA-Restricted Diet + Bevacizumab (BRD+Beva)	5	100	103.8 ± 4.6	109.6 ± 2.3	122.8 ± 2.8	0/5	None
